# Supplementary material for: Identification of Twenty-Two New Complete Genome Sequences of Honeybee Viruses Detected in Apis mellifera carnica Worker Bees from Slovenia
Source: Insects. 2024 Oct 24;15(11):832. doi: 10.3390/insects15110832 (PMC11594352; doi:10.3390/insects15110832)
Supplement: Supplementary file 1 [file insects-15-00832-s001.zip]

Archive with 1 entries (1 files):
- insects-3219000-supplementary.pdf
